# Supplementary material for: Cardiac pseudoaneurysms: a clinical case series
Source: Eur Heart J Case Rep. 2023 Dec 23;8(1):ytad636. doi: 10.1093/ehjcr/ytad636 (PMC10783806; doi:10.1093/ehjcr/ytad636)
Supplement: ytad636_Supplementary_Data [file ytad636_supplementary_data.zip]

Archive with 8 entries (8 files):
- Movie 5.wmv
- Movie 6.wmv
- Movie 7.wmv
- Movie 8.wmv
- Movie 1.wmv
- Movie 2.wmv
- Movie 3.wmv
- Movie 4.wmv
